# Supplementary material for: Development of Pollen Parent Cultivar-Specific SCAR Markers and a Multiplex SCAR-PCR System for Discrimination between Pollen Parent and Seed Parent in Citrus
Source: Plants (Basel). 2023 Nov 27;12(23):3988. doi: 10.3390/plants12233988 (PMC10708447; doi:10.3390/plants12233988)
Supplement: Supplementary file 1 [file plants-12-03988-s001.zip]

Archive with 9 entries (7 files):
- plants-2722245-supplementary/
- plants-2722245-supplementary/plants-2722245-proofed supplementary/
- plants-2722245-supplementary/plants-2722245-proofed supplementary/Supplementary +Figure+S1.pdf
- plants-2722245-supplementary/plants-2722245-proofed supplementary/Supplementary+Figure+S2.pdf
- plants-2722245-supplementary/plants-2722245-proofed supplementary/Supplementary+Table+S1.pdf
- plants-2722245-supplementary/plants-2722245-proofed supplementary/Supplementary+Table+S2.pdf
- plants-2722245-supplementary/plants-2722245-proofed supplementary/Supplementary+Table+S3.pdf
- plants-2722245-supplementary/plants-2722245-proofed supplementary/Supplementary+Table+S4.pdf
- plants-2722245-supplementary/plants-2722245-proofed supplementary/Supplementary+Table+S5.pdf
